# Supplementary material for: Genome-wide identification of the Q-type C2H2 zinc finger protein gene family and expression analysis under abiotic stress in lotus (Nelumbo nucifera G.)
Source: BMC Genomics. 2024 Jun 28;25:648. doi: 10.1186/s12864-024-10546-1 (PMC11214253; doi:10.1186/s12864-024-10546-1)
Supplement: Supplementary file 2 — Supplementary Material 2. [file 12864_2024_10546_MOESM2_ESM.xlsx]

## Sheet: Sheet1
Table S1. qRT-PCR primer sequence.
Accession No.	Forward primer	Reverse primer
Nn2g12894	CGAGTCACAAGAAACCCAG	GTTCAAATCCAAACACAAA
Nn6g35222	TGGTGGGATGGAGATGAGGA	CGAAGGGAAGCAGCGGTTAC
Nn2g10467	GCACAAACAAAGCAGACCAGAGA	GGAATGAGGGGAGAAGGAAGAGA
Nn2g13856	TGGGTTGGGTAGTTGTGAGG	TGCGTGCTTGTACGTGTTTG
Nn1g04591	AAACACCAACATCACCGCTACG	GGATTTCCCTCCAGCACC
Nn5g30550	CGTCTGCAACAAAGCCTTTG	CTGGTCGTCGTTTCCAGTGAG
Nn4g24490	GACACTGCTCATCCAGCAAAAAA	GCACACATAGCTCATGCACATCT
Nn2g12286	TTTACCACCAAAGGGAAGAAGAG	AACGAGGGAAGGAAAAGAAGAAG
Nn3g18442	TTTCCTTTTCCATAATCAGCACC	CCTTGTAAGCCTACCTCCCATCC
Nn2g15752	CAACCACCCATCAACGGC	CTTCTGAAAACAACGGAAGCAG
Nn7g35949	GACGAGTCCGAGTCTGTGG	CTTGTGAGCGTTCTGATGG
Nn6g33954	TCCTAACAGTTTCCACCCTCTCT	GAAGCTTTTACCTCTACTTAACGTCC
NnActin	GCGTTCTGCCGTCTTCTAAA	CCCTCTTGGATTGTGCCTC
