# Supplementary material for: Genome-wide identification of the Q-type C2H2 zinc finger protein gene family and expression analysis under abiotic stress in lotus (Nelumbo nucifera G.)
Source: BMC Genomics. 2024 Jun 28;25:648. doi: 10.1186/s12864-024-10546-1 (PMC11214253; doi:10.1186/s12864-024-10546-1)
Supplement: Supplementary file 3 — Supplementary Material 3. [file 12864_2024_10546_MOESM3_ESM.xlsx]

## Sheet: Sheet1
Table S2. Physicochemical properties of Q-type NnZFP genes in lotus.
Number	Accession No.	Number of amino acid residues	Molecular weight	pI	Subcellular localization
1	Nn1g00534.1	240	26584.7	5.46	nucleus, peroxisomes
2	Nn1g00989.1	493	53657.8	6.26	nucleus
3	Nn1g00990.4	358	39899.7	5.2	nucleus
4	Nn1g02680.1	212	23666.6	6.32	nucleus, cytoplasm, peroxisomes
5	Nn1g02681.1	190	21284.1	5.84	nucleus
6	Nn1g03135.1	212	22928.3	6.3	nucleus, peroxisomes
7	Nn1g04591.1	307	33225.3	8.43	nucleus
8	Nn1g04656.1	183	20477.8	6.97	nucleus
9	Nn1g07630.1	590	65646.1	6.64	nucleus
10	Nn1g07631.1	536	58395	7.24	nucleus
11	Nn2g10467.1	177	19530.7	9.11	nucleus
12	Nn2g10964.1	270	29569.5	6.07	nucleus
13	Nn2g11224.1	190	21341.2	5.02	nucleus
14	Nn2g11225.1	320	35701.7	6.73	nucleus
15	Nn2g12286.1	267	29266.5	6.34	nucleus
16	Nn2g12696.1	160	18022.9	6.16	nucleus
17	Nn2g12894.1	170	18820.9	8.94	nucleus
18	Nn2g13465.1	191	21014.9	5.1	nucleus
19	Nn2g13467.1	313	34503.4	7.22	nucleus
20	Nn2g13856.1	299	32232.7	5.8	nucleus
21	Nn2g15752.1	271	30382.7	7.28	nucleus
22	Nn3g16998.1	328	37219.4	8.76	nucleus, endoplasmic reticulum,extracellular, chloroplasts, plasma membrane, peroxisomes
23	Nn3g17399.1	582	64913.7	9.01	nucleus
24	Nn3g17856.1	308	33496	7.15	nucleus
25	Nn3g17902.1	218	23276.1	8.4	nucleus
26	Nn3g18442.1	260	28081.3	5.58	nucleus, peroxisomes
27	Nn3g19593.1	228	25543.7	9.12	nucleus, peroxisomes
28	Nn3g19594.1	182	20348.1	5.78	nucleus, extracellular
29	Nn4g22907.1	261	29513.2	8.7	nucleus
30	Nn4g23377.2	581	64916.3	8.31	nucleus
31	Nn4g23857.1	346	37898.4	6.36	nucleus
32	Nn4g23905.1	229	23804.5	7.74	nucleus
33	Nn4g24490.1	260	28019.3	5.68	nucleus
34	Nn4g25662.1	201	21990.7	6.97	nucleus
35	Nn5g30460.1	190	21364.1	9.27	nucleus
36	Nn5g30550.1	242	25839.9	8.15	nucleus
37	Nn6g31718.1	353	38306.5	6.03	nucleus
38	Nn6g32306.1	145	16179.6	9.2	nucleus, peroxisomes
39	Nn6g33603.1	233	25688.6	5.18	nucleus, peroxisomes
40	Nn6g33953.1	490	53385.3	6.19	nucleus
41	Nn6g33954.5	357	39566.3	5.25	nucleus
42	Nn6g35222.1	304	32517	6.23	nucleus
43	Nn7g35949.2	235	26110.9	6.34	nucleus, cytoplasm
44	Nn7g36999.1	305	32338.8	8.13	nucleus
45	Nn8g39768.1	277	30136.5	7.76	nucleus, peroxisomes
