# Supplementary material for: Genome-wide identification of the Q-type C2H2 zinc finger protein gene family and expression analysis under abiotic stress in lotus (Nelumbo nucifera G.)
Source: BMC Genomics. 2024 Jun 28;25:648. doi: 10.1186/s12864-024-10546-1 (PMC11214253; doi:10.1186/s12864-024-10546-1)
Supplement: Supplementary file 4 — Supplementary Material 4. [file 12864_2024_10546_MOESM4_ESM.xlsx]

## Sheet: Sheet1
Table S3. The Ka/Ks ratio of NnZFP genes in lotus.
Gene ID	Gene ID	Duplication Type	Ka	Ks	Ka/Ks
Nn1g02680.1	Nn2g11224.1	Segmental duplication	0.584957	NaN	NaN
Nn1g02680.1	Nn3g19593.1	Segmental duplication	0.167857	0.516688	0.324871
Nn1g04656.1	Nn5g30460.1	Segmental duplication	0.169706	0.566805	0.299409
Nn1g00989.1	Nn6g33953.1	Segmental duplication	0.0706848	0.832544	0.0849022
Nn1g00534.1	Nn6g33603.1	Segmental duplication	0.118854	0.429178	0.276934
Nn2g11224.1	Nn2g13465.1	Segmental duplication	0.239911	0.753353	0.318458
Nn2g11225.1	Nn2g13467.1	Segmental duplication	0.104679	0.302111	0.346493
Nn2g10467.1	Nn2g12894.1	Segmental duplication	0.0805732	0.750248	0.107395
Nn2g13856.1	Nn6g35222.1	Segmental duplication	0.0851769	0.457878	0.186025
Nn2g15752.1	Nn7g35949.2	Segmental duplication	0.1228	0.662673	0.18531
Nn2g12286.1	Nn8g39768.1	Segmental duplication	0.116834	0.879643	0.13282
Nn3g17856.1	Nn4g23857.1	Segmental duplication	0.114785	0.433074	0.265047
Nn3g17902.1	Nn4g23905.1	Segmental duplication	0.0860008	0.511492	0.168137
Nn3g16998.1	Nn4g22907.1	Segmental duplication	0.153913	0.666837	0.230811
