# Supplementary material for: Genome-wide identification of the Q-type C2H2 zinc finger protein gene family and expression analysis under abiotic stress in lotus (Nelumbo nucifera G.)
Source: BMC Genomics. 2024 Jun 28;25:648. doi: 10.1186/s12864-024-10546-1 (PMC11214253; doi:10.1186/s12864-024-10546-1)
Supplement: Supplementary file 5 — Supplementary Material 5. [file 12864_2024_10546_MOESM5_ESM.xlsx]

## Sheet: Sheet1
Table S4. The Ka/Ks ratio of NnZFP genes with lotus and Arabidopsis.
Gene ID	Gene ID	Ka	Ks	Ka/Ks
Nn1g00990.4	AT2G45120.1	0.404065	2.33232	0.173246
Nn1g00990.4	AT3G60580.1	0.419233	2.23301	0.187743
Nn1g00990.4	AT4G16610.1	0.515998	2.65384	0.194435
Nn1g02680.1	AT3G23130.1	0.478448	2.75814	0.173468
Nn1g04591.1	AT1G27730.1	0.331283	2.23713	0.148084
Nn1g04591.1	AT5G67450.1	0.333169	2.01536	0.165315
Nn1g04591.1	AT5G43170.1	0.366334	3.09667	0.118299
Nn1g07630.1	AT5G56200.1	0.691027	2.20436	0.313482
Nn2g10467.1	AT2G37430.1	0.441885	3.05384	0.144698
Nn2g10467.1	AT3G46080.1	0.48497	3.39239	0.142958
Nn2g10467.1	AT3G53600.1	0.429138	2.78378	0.154157
Nn2g10467.1	AT5G59820.1	0.414786	2.68342	0.154573
Nn2g11224.1	AT3G53820.1	0.469523	2.19378	0.214024
Nn2g11224.1	AT5G06070.1	0.628739	2.26916	0.27708
Nn2g11225.1	AT2G37740.1	0.614452	2.44487	0.251323
Nn2g12286.1	AT1G80730.1	0.463906	1.99889	0.232082
Nn2g12286.1	AT5G10970.1	0.437369	1.69855	0.257495
Nn2g12696.1	AT5G57520.1	0.360351	3.34112	0.107853
Nn2g12894.1	AT2G37430.1	0.45905	2.75551	0.166594
Nn2g12894.1	AT3G53600.1	0.417531	2.32384	0.179672
Nn2g12894.1	AT3G46090.1	0.452979	2.68983	0.168404
Nn2g12894.1	AT5G59820.1	0.382918	2.19201	0.174688
Nn2g13465.1	AT2G37740.1	0.755412	2.56955	0.293986
Nn2g13465.1	AT3G53820.1	0.501051	2.71757	0.184375
Nn2g13856.1	AT2G28200.1	0.375512	2.75663	0.136221
Nn2g13856.1	AT5G03510.1	0.472324	2.2861	0.206607
Nn2g13856.1	AT5G04390.1	0.380458	1.45395	0.261673
Nn2g15752.1	AT2G41940.1	0.430339	2.83628	0.151727
Nn3g17399.1	AT1G26590.2	0.458302	1.20902	0.379068
Nn3g17856.1	AT1G68480.1	0.319359	1.78212	0.179202
Nn3g17902.1	AT1G68360.1	0.424734	2.59042	0.163964
Nn3g17902.1	AT1G67030.1	0.400536	2.38231	0.168129
Nn3g19593.1	AT3G23130.1	0.420454	5.84395	0.0719468
Nn3g19594.1	AT5G43540.1	0.610797	2.02232	0.302027
Nn4g23377.2	AT1G26590.2	0.48947	1.3453	0.363838
Nn4g23857.1	AT1G13400.1	0.344509	NaN	NaN
Nn4g23857.1	AT1G68480.1	0.380001	1.67816	0.226438
Nn4g23905.1	AT1G68360.1	0.32485	NaN	NaN
Nn4g23905.1	AT1G67030.1	0.462603	2.42333	0.190895
Nn5g30550.1	AT3G19580.1	0.432442	4.70744	0.0918635
Nn5g30550.1	AT5G67450.1	0.294847	2.28518	0.129026
Nn6g33603.1	AT4G17810.1	0.52722	2.37558	0.221933
Nn6g33954.5	AT2G45120.1	0.498544	2.68181	0.185898
Nn6g33954.5	AT3G60580.1	0.362401	1.43016	0.253398
Nn6g33954.5	AT4G16610.1	0.417576	1.78902	0.23341
Nn6g35222.1	AT2G28200.1	0.427436	NaN	NaN
Nn6g35222.1	AT3G10470.1	0.422544	NaN	NaN
Nn6g35222.1	AT5G04390.1	0.484522	2.60145	0.186251
Nn6g35222.1	AT5G03510.1	0.515662	3.22989	0.159653
Nn7g35949.2	AT2G41940.1	0.417799	3.21711	0.129868
Nn7g35949.2	AT3G58070.1	0.431258	2.78688	0.154746
Nn7g35949.2	AT5G06650.1	0.439571	NaN	NaN
Nn8g39768.1	AT1G80730.1	0.423963	1.96328	0.215946
Nn8g39768.1	AT5G10970.1	0.452393	1.8783	0.240852
