# Supplementary material for: Genome-wide identification of the Q-type C2H2 zinc finger protein gene family and expression analysis under abiotic stress in lotus (Nelumbo nucifera G.)
Source: BMC Genomics. 2024 Jun 28;25:648. doi: 10.1186/s12864-024-10546-1 (PMC11214253; doi:10.1186/s12864-024-10546-1)
Supplement: Supplementary file 6 — Supplementary Material 6. [file 12864_2024_10546_MOESM6_ESM.xlsx]

## Sheet: Sheet1
Table S5. The Ka/Ks ratio of NnZFP genes with lotus and rice.
Gene ID	Gene ID	Ka	Ks	Ka/Ks
Nn1g00989.1	Os02g0659100-01	0.416809	2.97659	0.140029
Nn1g00989.1	Os04g0552400-01	0.413502	3.01293	0.137242
Nn1g00990.4	Os10g0555300-01	0.359341	3.12683	0.114922
Nn1g00990.4	Os02g0659500-01	0.44694	NaN	NaN
Nn1g04591.1	Os03g0764100-01	0.481514	2.33088	0.20658
Nn1g04656.1	Os12g0581900-01	0.496075	2.72093	0.182318
Nn2g10467.1	Os03g0279700-01	0.400264	1.74313	0.229623
Nn2g10467.1	Os05g0114400-01	0.443244	NaN	NaN
Nn2g12894.1	Os01g0838600-00	0.424883	2.80494	0.151476
Nn2g12894.1	Os03g0279700-01	0.434338	2.93093	0.148191
Nn2g12894.1	Os05g0114400-01	0.445144	NaN	NaN
Nn2g15752.1	Os02g0775600-01	0.448949	2.13669	0.210114
Nn3g17399.1	Os03g0425900-01	0.621753	2.32235	0.267726
Nn3g17399.1	Os07g0598800-00	0.592017	NaN	NaN
Nn3g17856.1	Os01g0129200-01	0.409311	2.19355	0.186598
Nn3g18442.1	Os03g0239300-02	0.44694	2.6214	0.170497
Nn4g23377.2	Os03g0425900-01	0.603372	2.44618	0.246659
Nn4g23377.2	Os07g0598800-00	0.694791	3.08238	0.225408
Nn4g23857.1	Os01g0129200-01	0.382169	3.51951	0.108586
Nn4g24490.1	Os03g0239300-02	0.449851	2.67441	0.168206
Nn5g30460.1	Os07g0593000-01	0.649439	2.01945	0.321592
Nn5g30550.1	Os03g0764100-01	0.470367	1.55598	0.302296
Nn6g33953.1	Os02g0659100-01	0.411503	3.07883	0.133656
Nn6g33953.1	Os04g0552400-01	0.378762	2.93748	0.128941
Nn6g33954.5	Os10g0555300-01	0.353191	3.36152	0.105069
Nn6g33954.5	Os02g0659500-01	0.466574	3.17829	0.1468
Nn6g33954.5	Os04g0552700-01	0.439729	3.02094	0.14556
Nn7g35949.2	Os09g0445500-01	0.540892	2.85956	0.189152
