# Supplementary material for: Genome-wide identification of the Q-type C2H2 zinc finger protein gene family and expression analysis under abiotic stress in lotus (Nelumbo nucifera G.)
Source: BMC Genomics. 2024 Jun 28;25:648. doi: 10.1186/s12864-024-10546-1 (PMC11214253; doi:10.1186/s12864-024-10546-1)
Supplement: Supplementary file 7 — Supplementary Material 7. [file 12864_2024_10546_MOESM7_ESM.xlsx]

## Sheet: Sheet1
Table S6. Analysis of Q-type NnZFP Gene Promoter Cis-Regulatory Elements.
GENEID	START	END	cis-acting regulatory element
Nn1g00534.1	1845	1891	AuxRE
Nn1g00534.1	1033	1081	part of a module for light response
Nn1g00534.1	1970	2016	MBS
Nn1g00534.1	351	398	part of a light responsive element
Nn1g00534.1	1450	1497	part of a light responsive element
Nn1g00534.1	934	979	ABRE
Nn1g00534.1	1565	1611	LREs
Nn1g00534.1	933	979	LREs
Nn1g00534.1	931	979	LREs
Nn1g00534.1	846	894	part of a light responsive element
Nn1g00534.1	1723	1772	part of a light responsive element
Nn1g00989.1	982	1028	LREs
Nn1g00989.1	1090	1136	LREs
Nn1g00989.1	1150	1196	LREs
Nn1g00989.1	1249	1295	LREs
Nn1g00989.1	644	689	JARE
Nn1g00989.1	1645	1690	JARE
Nn1g00989.1	982	1027	ABRE
Nn1g00989.1	1250	1295	ABRE
Nn1g00989.1	326	372	enhancer-like element involved in anoxic specific inducibility
Nn1g00989.1	1626	1672	AuxRE
Nn1g00989.1	644	689	JARE
Nn1g00989.1	1645	1690	JARE
Nn1g00989.1	1791	1837	MBS
Nn1g00989.1	262	311	cis-acting element involved in defense and stress responsiveness
Nn1g00990.4	1898	1947	part of a light responsive element
Nn1g00990.4	721	766	JARE
Nn1g00990.4	1358	1404	AuxRE
Nn1g00990.4	296	343	MYB binding site involved in light responsiveness
Nn1g00990.4	348	394	MBS
Nn1g00990.4	518	564	MBS
Nn1g00990.4	805	851	MBS
Nn1g00990.4	1190	1236	MBS
Nn1g00990.4	761	806	ABRE
Nn1g00990.4	1333	1379	ABRE
Nn1g00990.4	1334	1379	ABRE
Nn1g00990.4	668	715	part of a light responsive element
Nn1g00990.4	1331	1380	part of a light responsive element
Nn1g00990.4	721	766	JARE
Nn1g00990.4	1331	1381	LREs
Nn1g00990.4	1333	1379	LREs
Nn1g00990.4	1439	1485	CBF
Nn1g00990.4	1577	1623	CBF
Nn1g00990.4	761	807	LREs
Nn1g00990.4	1333	1379	LREs
Nn1g00990.4	268	315	cis-regulatory element involved in endosperm expression
Nn1g02680.1	675	724	part of a light responsive element
Nn1g02680.1	88	137	LREs
Nn1g02680.1	747	797	part of a light response element
Nn1g02680.1	1882	1931	cis-acting element involved in defense and stress responsiveness
Nn1g02680.1	1333	1378	JARE
Nn1g02680.1	1378	1424	enhancer-like element involved in anoxic specific inducibility
Nn1g02680.1	882	928	part of a light responsive element
Nn1g02680.1	90	135	ABRE
Nn1g02680.1	1178	1224	ABRE
Nn1g02680.1	1179	1224	ABRE
Nn1g02680.1	199	246	part of a light responsive element
Nn1g02680.1	1176	1225	part of a light responsive element
Nn1g02680.1	1333	1378	JARE
Nn1g02680.1	1175	1227	LREs
Nn1g02680.1	1176	1226	LREs
Nn1g02680.1	1178	1224	LREs
Nn1g02680.1	420	470	part of a light responsive element
Nn1g02680.1	675	723	part of a light responsive element
Nn1g02680.1	90	136	LREs
Nn1g02680.1	1178	1224	LREs
Nn1g02680.1	1381	1427	CBF
Nn1g02680.1	917	963	LREs
Nn1g02680.1	1091	1138	LREs
Nn1g02680.1	1596	1643	LREs
Nn1g02681.1	1438	1485	cis-regulatory element involved in endosperm expression
Nn1g02681.1	758	804	LREs
Nn1g02681.1	755	807	LREs
Nn1g02681.1	757	806	LREs
Nn1g02681.1	758	804	LREs
Nn1g02681.1	1129	1174	JARE
Nn1g02681.1	914	961	part of a light responsive element
Nn1g02681.1	1863	1910	part of a light responsive element
Nn1g02681.1	756	805	ABRE
Nn1g02681.1	758	804	ABRE
Nn1g02681.1	759	804	ABRE
Nn1g02681.1	56	102	MBS
Nn1g02681.1	336	382	MBS
Nn1g02681.1	1571	1619	part of a light responsive element
Nn1g02681.1	1728	1774	AuxRE
Nn1g02681.1	1129	1174	JARE
Nn1g02681.1	1867	1916	part of a light responsive element
Nn1g03135.1	824	874	part of a light responsive element
Nn1g03135.1	1425	1471	enhancer-like element involved in anoxic specific inducibility
Nn1g03135.1	1958	2006	part of a module for light response
Nn1g03135.1	483	528	JARE
Nn1g03135.1	1659	1704	JARE
Nn1g03135.1	655	700	ABRE
Nn1g03135.1	1815	1862	ABRE
Nn1g03135.1	1518	1566	part of a light responsive element
Nn1g03135.1	1912	1961	TCA
Nn1g03135.1	201	247	LREs
Nn1g03135.1	616	662	CBF
Nn1g03135.1	483	528	JARE
Nn1g03135.1	1659	1704	JARE
Nn1g03135.1	654	700	LREs
Nn1g04591.1	1189	1238	LREs
Nn1g04591.1	1953	1999	LREs
Nn1g04591.1	1910	1956	LREs
Nn1g04591.1	76	122	LREs
Nn1g04591.1	441	489	LREs
Nn1g04591.1	442	488	LREs
Nn1g04591.1	735	784	LREs
Nn1g04591.1	736	782	LREs
Nn1g04591.1	1228	1274	LREs
Nn1g04591.1	1681	1727	LREs
Nn1g04591.1	1908	1956	LREs
Nn1g04591.1	68	113	JARE
Nn1g04591.1	78	123	JARE
Nn1g04591.1	1559	1604	JARE
Nn1g04591.1	76	121	ABRE
Nn1g04591.1	442	487	ABRE
Nn1g04591.1	737	782	ABRE
Nn1g04591.1	1229	1274	ABRE
Nn1g04591.1	1489	1536	ABRE
Nn1g04591.1	1911	1956	ABRE
Nn1g04591.1	1162	1208	enhancer-like element involved in anoxic specific inducibility
Nn1g04591.1	1259	1305	enhancer-like element involved in anoxic specific inducibility
Nn1g04591.1	1302	1352	LREs
Nn1g04591.1	68	113	JARE
Nn1g04591.1	78	123	JARE
Nn1g04591.1	1559	1604	JARE
Nn1g04591.1	1368	1415	MYB binding site involved in light responsiveness
Nn1g04591.1	651	699	part of a light responsive element
Nn1g04591.1	235	282	part of a light responsive element
Nn1g04591.1	1348	1398	part of a light responsive element
Nn1g04591.1	1256	1302	CBF
Nn1g04591.1	1476	1522	CBF
Nn1g04591.1	233	283	part of a light responsive element
Nn1g04591.1	1632	1681	TCA
Nn1g04591.1	445	491	part of a light responsive element
Nn1g04591.1	1648	1694	part of a light responsive element
Nn1g04591.1	613	659	LREs
Nn1g04591.1	608	654	MBS
Nn1g04591.1	194	241	AuxRE
Nn1g04656.1	1513	1559	part of a light responsive element
Nn1g04656.1	220	265	ABRE
Nn1g04656.1	803	848	ABRE
Nn1g04656.1	803	849	LREs
Nn1g04656.1	916	965.5	part of a light responsive element
Nn1g04656.1	219	265	LREs
Nn1g04656.1	1575	1621	LREs
Nn1g04656.1	611	660	TCA
Nn1g04656.1	320	367	part of a light responsive element
Nn1g07630.1	1755	1804	cis-acting element involved in defense and stress responsiveness
Nn1g07630.1	778	825	part of a light responsive element
Nn1g07630.1	1585	1634	part of a light responsive element
Nn1g07630.1	1806	1852	MBS
Nn1g07630.1	1491	1538	MYB binding site involved in light responsiveness
Nn1g07630.1	824	870	enhancer-like element involved in anoxic specific inducibility
Nn1g07630.1	888	933	JARE
Nn1g07630.1	530	575	ABRE
Nn1g07630.1	1607	1652	ABRE
Nn1g07630.1	619	667	part of a light responsive element
Nn1g07630.1	1606	1652	LREs
Nn1g07630.1	888	933	JARE
Nn1g07630.1	530	576	LREs
Nn1g07630.1	1648	1694	LREs
Nn1g07631.1	1739	1787	part of a light responsive element
Nn1g07631.1	932	982.5	MYB binding site involved in flavonoid biosynthetic genes regulation
Nn1g07631.1	960	1005	JARE
Nn1g07631.1	1716	1761	JARE
Nn1g07631.1	825	871	CBF
Nn1g07631.1	859	906	LREs
Nn1g07631.1	1308	1354	LREs
Nn1g07631.1	1915	1961	LREs
Nn1g07631.1	556	603	cis-regulatory element involved in endosperm expression
Nn1g07631.1	884	933	TCA
Nn1g07631.1	1682	1729	part of a light responsive element
Nn1g07631.1	960	1005	JARE
Nn1g07631.1	1716	1761	JARE
Nn1g07631.1	1063	1109	AuxRE
Nn1g07631.1	1513	1559	AuxRE
Nn1g07631.1	1088	1134	MBS
Nn2g10467.1	415	461	LREs
Nn2g10467.1	547	596	LREs
Nn2g10467.1	570	616	LREs
Nn2g10467.1	983	1029	LREs
Nn2g10467.1	1495	1541	LREs
Nn2g10467.1	1582	1631	LREs
Nn2g10467.1	1583	1629	LREs
Nn2g10467.1	1574	1619	JARE
Nn2g10467.1	1329	1375	LREs
Nn2g10467.1	1340	1386	LREs
Nn2g10467.1	415	460	ABRE
Nn2g10467.1	570	615	ABRE
Nn2g10467.1	981	1030	ABRE
Nn2g10467.1	984	1029	ABRE
Nn2g10467.1	1330	1375	ABRE
Nn2g10467.1	1340	1385	ABRE
Nn2g10467.1	1584	1629	ABRE
Nn2g10467.1	440	486	AuxRE
Nn2g10467.1	1261	1307	AuxRE
Nn2g10467.1	1574	1619	JARE
Nn2g10467.1	699	745	MBS
Nn2g10467.1	738	788	part of a light responsive element
Nn2g10964.1	1779	1826	part of a light responsive element
Nn2g10964.1	1118	1164	MBS
Nn2g10964.1	1672	1718	enhancer-like element involved in anoxic specific inducibility
Nn2g10964.1	1237	1286	ABRE
Nn2g10964.1	1239	1285	ABRE
Nn2g10964.1	1240	1285	ABRE
Nn2g10964.1	1207	1256	TCA
Nn2g10964.1	1269	1316	cis-regulatory element involved in endosperm expression
Nn2g10964.1	1056	1102	CBF
Nn2g10964.1	1898	1944	CBF
Nn2g10964.1	1239	1285	LREs
Nn2g10964.1	237	287	part of a light responsive element
Nn2g10964.1	546	592	LREs
Nn2g10964.1	1236	1288	LREs
Nn2g10964.1	1238	1287	LREs
Nn2g10964.1	1239	1285	LREs
Nn2g11224.1	48	97	part of a light responsive element
Nn2g11224.1	50	98	part of a light responsive element
Nn2g11224.1	603	649	AuxRE
Nn2g11224.1	481	527	MBS
Nn2g11224.1	494	540	MBS
Nn2g11224.1	202	247	JARE
Nn2g11224.1	219	264	JARE
Nn2g11224.1	247	292	JARE
Nn2g11224.1	655	700	JARE
Nn2g11224.1	1199	1244	JARE
Nn2g11224.1	1883	1928	JARE
Nn2g11224.1	10	59	LREs
Nn2g11224.1	12	58	LREs
Nn2g11224.1	176	222	LREs
Nn2g11224.1	1618	1664	LREs
Nn2g11224.1	1727	1777	LREs
Nn2g11224.1	1729	1775	LREs
Nn2g11224.1	1775	1821	LREs
Nn2g11224.1	349	395	LREs
Nn2g11224.1	620	667	LREs
Nn2g11224.1	1482	1528	LREs
Nn2g11224.1	12	58	LREs
Nn2g11224.1	12	58	ABRE
Nn2g11224.1	13	58	ABRE
Nn2g11224.1	176	221	ABRE
Nn2g11224.1	1618	1663	ABRE
Nn2g11224.1	1730	1775	ABRE
Nn2g11224.1	1776	1821	ABRE
Nn2g11224.1	202	247	JARE
Nn2g11224.1	219	264	JARE
Nn2g11224.1	247	292	JARE
Nn2g11224.1	655	700	JARE
Nn2g11224.1	1199	1244	JARE
Nn2g11224.1	1883	1928	JARE
Nn2g11224.1	1640	1686	enhancer-like element involved in anoxic specific inducibility
Nn2g11224.1	508	555	MYB binding site involved in light responsiveness
Nn2g11225.1	663	709	part of a light responsive element
Nn2g11225.1	853	899	part of a light responsive element
Nn2g11225.1	1195	1240	ABRE
Nn2g11225.1	1197	1242	JARE
Nn2g11225.1	1604	1649	JARE
Nn2g11225.1	558	608	LREs
Nn2g11225.1	770	819	LREs
Nn2g11225.1	1195	1241	LREs
Nn2g11225.1	769	819	LREs
Nn2g11225.1	1107	1154	cis-regulatory element involved in endosperm expression
Nn2g11225.1	1254	1303	LREs
Nn2g11225.1	1197	1242	JARE
Nn2g11225.1	1604	1649	JARE
Nn2g11225.1	430	477	MYB binding site involved in light responsiveness
Nn2g11225.1	1512	1559	MYB binding site involved in light responsiveness
Nn2g11225.1	808	854	MBS
Nn2g11225.1	819	865	MBS
Nn2g12286.1	548	594	LREs
Nn2g12286.1	1701	1746	JARE
Nn2g12286.1	1550	1596	part of a light responsive element
Nn2g12286.1	1381	1427	MBS
Nn2g12286.1	1701	1746	JARE
Nn2g12696.1	1837	1886	TCA
Nn2g12696.1	106	151	JARE
Nn2g12696.1	1079	1124	JARE
Nn2g12696.1	1135	1180	JARE
Nn2g12696.1	561	608	ABRE
Nn2g12696.1	1466	1513	AuxRE
Nn2g12696.1	106	151	JARE
Nn2g12696.1	1079	1124	JARE
Nn2g12696.1	1135	1180	JARE
Nn2g12696.1	106	154	part of an auxin-responsive element
Nn2g12696.1	1296	1343	part of a light responsive element
Nn2g12894.1	824	870	enhancer-like element involved in anoxic specific inducibility
Nn2g12894.1	1631	1676	JARE
Nn2g12894.1	1639	1684	JARE
Nn2g12894.1	1355	1401	AuxRE
Nn2g12894.1	1022	1068	MBS
Nn2g12894.1	1034	1080	part of a light responsive element
Nn2g12894.1	1406	1451	ABRE
Nn2g12894.1	1591	1636	ABRE
Nn2g12894.1	1641	1686	ABRE
Nn2g12894.1	1590	1636	LREs
Nn2g12894.1	1664	1710	CBF
Nn2g12894.1	1631	1676	JARE
Nn2g12894.1	1639	1684	JARE
Nn2g12894.1	1586	1635	part of a light responsive element
Nn2g12894.1	1406	1452	LREs
Nn2g12894.1	1640	1686	LREs
Nn2g12894.1	980	1027	cis-regulatory element involved in endosperm expression
Nn2g12894.1	1614	1661	cis-regulatory element involved in endosperm expression
Nn2g13465.1	1106	1152	AuxRE
Nn2g13465.1	498	543	JARE
Nn2g13465.1	556	601	JARE
Nn2g13465.1	684	729	JARE
Nn2g13465.1	1198	1243	JARE
Nn2g13465.1	1027	1074	AuxRE
Nn2g13465.1	1827	1875	part of a light responsive element
Nn2g13465.1	1006	1055	cis-acting element involved in defense and stress responsiveness
Nn2g13465.1	1409	1458	LREs
Nn2g13465.1	931	977	CBF
Nn2g13467.1	1193	1239	LREs
Nn2g13467.1	150	197	LREs
Nn2g13467.1	151	197	LREs
Nn2g13467.1	999	1048	TCA
Nn2g13467.1	1452	1498	part of a light responsive element
Nn2g13467.1	190	235	ABRE
Nn2g13467.1	1193	1238	ABRE
Nn2g13467.1	1482	1527	ABRE
Nn2g13467.1	1487	1532	ABRE
Nn2g13467.1	1508	1553	ABRE
Nn2g13467.1	266	313	part of a light responsive element
Nn2g13856.1	1600	1647	part of a light responsive element
Nn2g13856.1	60	105	ABRE
Nn2g13856.1	1408	1453	ABRE
Nn2g13856.1	764	810	part of a light responsive element
Nn2g13856.1	895	941	part of a light responsive element
Nn2g13856.1	114	160	LREs
Nn2g13856.1	59	105	LREs
Nn2g13856.1	1407	1453	LREs
Nn2g13856.1	452	498	enhancer-like element involved in anoxic specific inducibility
Nn2g13856.1	1912	1958	AuxRE
Nn2g13856.1	674	722	part of a module for light response
Nn2g13856.1	431	478	AuxRE
Nn2g14589.1	484	531	part of a light responsive element
Nn2g14589.1	238	287.5	part of a light responsive element
Nn2g14589.1	1509	1557	part of a light responsive element
Nn2g14589.1	1550	1597	cis-regulatory element involved in endosperm expression
Nn2g14589.1	1516	1566	cis-acting element involved in defense and stress responsiveness
Nn2g15752.1	1004	1052	part of a module for light response
Nn2g15752.1	514	562	part of a light responsive element
Nn2g15752.1	53	99	MBS
Nn2g15752.1	653	699	MBS
Nn2g15752.1	718	764	MBS
Nn2g15752.1	1871	1917	part of a light responsive element
Nn2g15752.1	8	57	LREs
Nn2g15752.1	1275	1321	LREs
Nn2g15752.1	342	391	TCA
Nn3g16998.1	630	679	cis-acting element involved in defense and stress responsiveness
Nn3g16998.1	416	463	part of a light responsive element
Nn3g16998.1	1120	1167	AuxRE
Nn3g16998.1	24	70	MBS
Nn3g16998.1	1133	1179	MBS
Nn3g16998.1	53	98	JARE
Nn3g16998.1	281	326	JARE
Nn3g16998.1	1181	1226	JARE
Nn3g16998.1	1968	2013	JARE
Nn3g16998.1	2	51	part of a light responsive element
Nn3g16998.1	218	267	ABRE
Nn3g16998.1	284	333	ABRE
Nn3g16998.1	286	332	ABRE
Nn3g16998.1	287	332	ABRE
Nn3g16998.1	124	170	part of a light responsive element
Nn3g16998.1	553	599	part of a light responsive element
Nn3g16998.1	634	680	part of a light responsive element
Nn3g16998.1	531	580	TCA
Nn3g16998.1	1727	1776	TCA
Nn3g16998.1	53	98	JARE
Nn3g16998.1	281	326	JARE
Nn3g16998.1	1181	1226	JARE
Nn3g16998.1	1968	2013	JARE
Nn3g16998.1	286	332	LREs
Nn3g16998.1	389	435	CBF
Nn3g16998.1	286	332	LREs
Nn3g16998.1	295	344	LREs
Nn3g17399.1	23	72	cis-acting element involved in defense and stress responsiveness
Nn3g17399.1	777	826	cis-acting element involved in defense and stress responsiveness
Nn3g17399.1	1851	1898	MYB binding site involved in light responsiveness
Nn3g17399.1	1907	1954	MYB binding site involved in light responsiveness
Nn3g17399.1	404	450	MBS
Nn3g17399.1	749	795	MBS
Nn3g17399.1	1394	1440	MBS
Nn3g17399.1	454	499	JARE
Nn3g17399.1	883	928	JARE
Nn3g17399.1	1247	1292	JARE
Nn3g17399.1	887	935	part of a module for light response
Nn3g17399.1	1629	1675	LREs
Nn3g17399.1	769	820	MYB binding site involved in flavonoid biosynthetic genes regulation
Nn3g17399.1	1404	1450	ABRE
Nn3g17399.1	1405	1450	ABRE
Nn3g17399.1	187	234	part of a light responsive element
Nn3g17399.1	1635	1682	part of a light responsive element
Nn3g17399.1	1404	1450	LREs
Nn3g17399.1	454	499	JARE
Nn3g17399.1	883	928	JARE
Nn3g17399.1	1247	1292	JARE
Nn3g17399.1	1404	1450	LREs
Nn3g17399.1	488	534	LREs
Nn3g17856.1	1236	1285	TCA
Nn3g17856.1	1561	1607	LREs
Nn3g17856.1	370	420	part of a light responsive element
Nn3g17856.1	1561	1607	LREs
Nn3g17856.1	146	192	LREs
Nn3g17856.1	460	506	part of a light responsive element
Nn3g17856.1	1561	1607	ABRE
Nn3g17856.1	1562	1607	ABRE
Nn3g17856.1	5	52	MYB binding site involved in light responsiveness
Nn3g17856.1	1462	1512	LREs
Nn3g17856.1	295	343	part of a module for light response
Nn3g17856.1	1354	1400	LREs
Nn3g17902.1	1541	1590	LREs
Nn3g17902.1	1062	1107	JARE
Nn3g17902.1	1105	1150	JARE
Nn3g17902.1	734	780	MBS
Nn3g17902.1	1310	1356	MBS
Nn3g17902.1	1620	1666	MBS
Nn3g17902.1	1627	1673	MBS
Nn3g17902.1	1090	1137	AuxRE
Nn3g17902.1	1213	1260	AuxRE
Nn3g17902.1	818	865	part of a light responsive element
Nn3g17902.1	133	179	part of a light responsive element
Nn3g17902.1	999	1045	part of a light responsive element
Nn3g17902.1	1807	1853	part of a light responsive element
Nn3g17902.1	437	484	ABRE
Nn3g17902.1	611	660	ABRE
Nn3g17902.1	613	659	ABRE
Nn3g17902.1	614	659	ABRE
Nn3g17902.1	630	679	ABRE
Nn3g17902.1	1103	1148	ABRE
Nn3g17902.1	1119	1164	ABRE
Nn3g17902.1	1232	1278	ABRE
Nn3g17902.1	1233	1278	ABRE
Nn3g17902.1	1230	1279	part of a light responsive element
Nn3g17902.1	613	659	LREs
Nn3g17902.1	1229	1279	LREs
Nn3g17902.1	1232	1278	LREs
Nn3g17902.1	270	317	LREs
Nn3g17902.1	271	317	LREs
Nn3g17902.1	552	598	LREs
Nn3g17902.1	610	662	LREs
Nn3g17902.1	612	661	LREs
Nn3g17902.1	613	659	LREs
Nn3g17902.1	629	680	LREs
Nn3g17902.1	989	1035	LREs
Nn3g17902.1	1103	1149	LREs
Nn3g17902.1	1118	1166	LREs
Nn3g17902.1	1119	1165	LREs
Nn3g17902.1	1229	1281	LREs
Nn3g17902.1	1230	1280	LREs
Nn3g17902.1	1232	1278	LREs
Nn3g17902.1	1062	1107	JARE
Nn3g17902.1	1105	1150	JARE
Nn3g17902.1	93	140	cis-regulatory element involved in endosperm expression
Nn3g18442.1	254	302	part of a module for light response
Nn3g18442.1	729	774	JARE
Nn3g18442.1	622	671	TCA
Nn3g18442.1	1714	1760	LREs
Nn3g18442.1	729	774	JARE
Nn3g18442.1	141	192	MYB binding site involved in flavonoid biosynthetic genes regulation
Nn3g18442.1	845	891	part of a light responsive element
Nn3g18442.1	207	255	part of a light responsive element
Nn3g18442.1	333	381	part of a light responsive element
Nn3g18443.1	157	204	MYB binding site involved in light responsiveness
Nn3g18443.1	1095	1143	part of a light responsive element
Nn3g18443.1	1959	2009	part of a light responsive element
Nn3g18443.1	762	809	part of a light responsive element
Nn3g18443.1	1425	1473	part of a light responsive element
Nn3g19593.1	1003	1050	cis-regulatory element involved in endosperm expression
Nn3g19593.1	1473	1519	CBF
Nn3g19593.1	1011	1057	LREs
Nn3g19593.1	1069	1116	LREs
Nn3g19593.1	1070	1116	LREs
Nn3g19593.1	1027	1077	part of a light responsive element
Nn3g19593.1	717	763	part of a light responsive element
Nn3g19593.1	1674	1720	part of a light responsive element
Nn3g19593.1	444	491	ABRE
Nn3g19594.1	377	426	LREs
Nn3g19594.1	925	974	cis-acting element involved in defense and stress responsiveness
Nn3g19594.1	1715	1760	JARE
Nn3g19594.1	968	1014	MBS
Nn3g19594.1	824	871	LREs
Nn3g19594.1	825	871	LREs
Nn3g19594.1	531	580	part of a light responsive element
Nn3g19594.1	1715	1760	JARE
Nn4g22907.1	1769	1816	cis-regulatory element involved in endosperm expression
Nn4g22907.1	1135	1184	TCA
Nn4g22907.1	1752	1797	JARE
Nn4g22907.1	187	233	LREs
Nn4g22907.1	1815	1861	LREs
Nn4g22907.1	187	233	LREs
Nn4g22907.1	293	339	CBF
Nn4g22907.1	1809	1855	CBF
Nn4g22907.1	128	177	ABRE
Nn4g22907.1	187	233	ABRE
Nn4g22907.1	188	233	ABRE
Nn4g22907.1	1815	1860	ABRE
Nn4g22907.1	238	286	part of a light responsive element
Nn4g22907.1	397	443	MBS
Nn4g22907.1	796	842	MBS
Nn4g22907.1	1469	1515	MBS
Nn4g22907.1	1912	1958	MBS
Nn4g22907.1	1752	1797	JARE
Nn4g22907.1	1138	1189	TCA
Nn4g22907.1	335	382	part of a light responsive element
Nn4g23377.2	556	602	CBF
Nn4g23377.2	1376	1422	LREs
Nn4g23377.2	525	571	LREs
Nn4g23377.2	381	430	part of a light responsive element
Nn4g23377.2	514	560	LREs
Nn4g23377.2	1376	1422	LREs
Nn4g23377.2	739	784	JARE
Nn4g23377.2	811	856	JARE
Nn4g23377.2	1341	1387	part of a light responsive element
Nn4g23377.2	1376	1422	ABRE
Nn4g23377.2	1377	1422	ABRE
Nn4g23377.2	651	697	MBS
Nn4g23377.2	1568	1614	MBS
Nn4g23377.2	1626	1672	MBS
Nn4g23377.2	739	784	JARE
Nn4g23377.2	811	856	JARE
Nn4g23377.2	960	1009	LREs
Nn4g23377.2	183	232	part of a light responsive element
Nn4g23377.2	379	428	part of a light responsive element
Nn4g23857.1	583	633	part of a light responsive element
Nn4g23857.1	1291	1339	part of a module for light response
Nn4g23857.1	618	664	LREs
Nn4g23857.1	246	292	enhancer-like element involved in anoxic specific inducibility
Nn4g23857.1	1012	1060	part of a light responsive element
Nn4g23857.1	1408	1456	part of a light responsive element
Nn4g23857.1	396	442	part of a light responsive element
Nn4g23857.1	293	339	LREs
Nn4g23857.1	1471	1518	LREs
Nn4g23857.1	1472	1518	LREs
Nn4g23857.1	1959	2005	LREs
Nn4g23905.1	905	954	cis-acting element involved in defense and stress responsiveness
Nn4g23905.1	1118	1167	cis-acting element involved in defense and stress responsiveness
Nn4g23905.1	762	812	part of a light responsive element
Nn4g23905.1	520	568	part of a light responsive element
Nn4g23905.1	1748	1794	MBS
Nn4g23905.1	155	201	LREs
Nn4g23905.1	606	651	JARE
Nn4g23905.1	648	693	JARE
Nn4g23905.1	1078	1126	part of a module for light response
Nn4g23905.1	508	558	LREs
Nn4g23905.1	783	832	part of a light responsive element
Nn4g23905.1	54	100	ABRE
Nn4g23905.1	55	100	ABRE
Nn4g23905.1	192	241	ABRE
Nn4g23905.1	195	240	ABRE
Nn4g23905.1	785	831	ABRE
Nn4g23905.1	786	831	ABRE
Nn4g23905.1	1466	1513	ABRE
Nn4g23905.1	17	63	part of a light responsive element
Nn4g23905.1	514	560	part of a light responsive element
Nn4g23905.1	554	600	part of a light responsive element
Nn4g23905.1	54	100	LREs
Nn4g23905.1	194	240	LREs
Nn4g23905.1	785	831	LREs
Nn4g23905.1	606	651	JARE
Nn4g23905.1	648	693	JARE
Nn4g23905.1	54	100	LREs
Nn4g23905.1	234	280	LREs
Nn4g23905.1	783	832	LREs
Nn4g23905.1	785	831	LREs
Nn4g24490.1	542	588	part of a light responsive element
Nn4g24490.1	1505	1554	part of a light responsive element
Nn4g24490.1	284	329	JARE
Nn4g24490.1	1740	1786	CBF
Nn4g24490.1	156	205	cis-acting element involved in defense and stress responsiveness
Nn4g24490.1	284	329	JARE
Nn4g24490.1	989	1037	part of a module for light response
Nn4g24490.1	1519	1566	AuxRE
Nn4g24490.1	337	385	part of a light responsive element
Nn4g25662.1	1002	1047	ABRE
Nn4g25662.1	1673	1718	ABRE
Nn4g25662.1	422	468	part of a light responsive element
Nn4g25662.1	301	348	part of a light responsive element
Nn4g25662.1	431	478	part of a light responsive element
Nn4g25662.1	1002	1048	LREs
Nn4g25662.1	1062	1108	LREs
Nn4g25662.1	1672	1720	LREs
Nn4g25662.1	1673	1719	LREs
Nn4g25662.1	387	435	part of a light responsive element
Nn4g25662.1	485	535	LREs
Nn4g25662.1	263	309	LREs
Nn4g25662.1	544	591	MYB binding site involved in light responsiveness
Nn4g25662.1	1620	1666	MBS
Nn5g30460.1	765	810	JARE
Nn5g30460.1	1095	1140	JARE
Nn5g30460.1	1511	1557	MBS
Nn5g30460.1	1378	1425	AuxRE
Nn5g30460.1	63	110	MYB binding site involved in light responsiveness
Nn5g30460.1	1809	1856	part of a light responsive element
Nn5g30460.1	741	786	ABRE
Nn5g30460.1	1097	1142	ABRE
Nn5g30460.1	1609	1654	ABRE
Nn5g30460.1	11	57	LREs
Nn5g30460.1	257	303	LREs
Nn5g30460.1	341	388	LREs
Nn5g30460.1	342	388	LREs
Nn5g30460.1	765	810	JARE
Nn5g30460.1	1095	1140	JARE
Nn5g30460.1	741	787	LREs
Nn5g30460.1	1096	1142	LREs
Nn5g30460.1	1608	1656	LREs
Nn5g30460.1	1609	1655	LREs
Nn5g30460.1	-1	48	TCA
Nn5g30460.1	427	476	TCA
Nn5g30460.1	928	977	TCA
Nn5g30550.1	212	257	JARE
Nn5g30550.1	1346	1391	JARE
Nn5g30550.1	1398	1443	JARE
Nn5g30550.1	1466	1513	AuxRE
Nn5g30550.1	377	424	MYB binding site involved in light responsiveness
Nn5g30550.1	957	1003	MBS
Nn5g30550.1	1863	1909	MBS
Nn5g30550.1	212	257	JARE
Nn5g30550.1	1346	1391	JARE
Nn5g30550.1	1398	1443	JARE
Nn5g30550.1	195	241	LREs
Nn5g30550.1	292	340	LREs
Nn5g30550.1	293	339	LREs
Nn5g30550.1	715	761	LREs
Nn5g30550.1	1249	1298	LREs
Nn5g30550.1	1251	1297	LREs
Nn5g30550.1	293	339	LREs
Nn5g30550.1	1251	1297	LREs
Nn5g30550.1	1217	1264	cis-regulatory element involved in endosperm expression
Nn5g30550.1	506	555	TCA
Nn5g30550.1	1320	1369	TCA
Nn5g30550.1	196	241	ABRE
Nn5g30550.1	293	339	ABRE
Nn5g30550.1	294	339	ABRE
Nn5g30550.1	716	761	ABRE
Nn5g30550.1	1249	1298	ABRE
Nn5g30550.1	1251	1297	ABRE
Nn5g30550.1	1252	1297	ABRE
Nn5g30550.1	667	713	part of a light responsive element
Nn5g30550.1	821	867	part of a light responsive element
Nn5g30550.1	1127	1173	part of a light responsive element
Nn6g31718.1	810	860	part of a light responsive element
Nn6g31718.1	341	390	LREs
Nn6g31718.1	1893	1938	JARE
Nn6g31718.1	91	138	MYB binding site involved in light responsiveness
Nn6g31718.1	460	507	AuxRE
Nn6g31718.1	797	844	AuxRE
Nn6g31718.1	831	878	AuxRE
Nn6g31718.1	1975	2021	MBS
Nn6g31718.1	879	925	part of a light responsive element
Nn6g31718.1	1799	1844	ABRE
Nn6g31718.1	1895	1940	ABRE
Nn6g31718.1	1894	1940	LREs
Nn6g31718.1	1893	1938	JARE
Nn6g31718.1	1799	1845	LREs
Nn6g31718.1	5	51	LREs
Nn6g31718.1	664	710	LREs
Nn6g31718.1	1595	1641	LREs
Nn6g31718.1	1184	1232	part of a light responsive element
Nn6g32306.1	1287	1335	part of a light responsive element
Nn6g32306.1	147	192	ABRE
Nn6g32306.1	1316	1362	ABRE
Nn6g32306.1	1317	1362	ABRE
Nn6g32306.1	264	311	part of a light responsive element
Nn6g32306.1	1009	1058	TCA
Nn6g32306.1	356	404	part of a light responsive element
Nn6g32306.1	146	192	LREs
Nn6g32306.1	1316	1362	LREs
Nn6g32306.1	1591	1637	LREs
Nn6g32306.1	697	742	JARE
Nn6g32306.1	1814	1859	JARE
Nn6g32306.1	1316	1362	LREs
Nn6g32306.1	1226	1273	LREs
Nn6g32306.1	734	781	part of a light responsive element
Nn6g32306.1	1201	1251	part of a light responsive element
Nn6g32306.1	1721	1767	MBS
Nn6g32306.1	1646	1694	part of a light responsive element
Nn6g32306.1	259	305	AuxRE
Nn6g32306.1	990	1036	AuxRE
Nn6g32306.1	697	742	JARE
Nn6g32306.1	1814	1859	JARE
Nn6g33603.1	234	280	LREs
Nn6g33603.1	1001	1047	LREs
Nn6g33603.1	738	784	LREs
Nn6g33603.1	1436	1483	part of a light responsive element
Nn6g33603.1	738	783	ABRE
Nn6g33603.1	1257	1303	part of a light responsive element
Nn6g33603.1	1970	2016	MBS
Nn6g33603.1	525	573	part of a light responsive element
Nn6g33603.1	868	916	part of a light responsive element
Nn6g33953.1	469	516	MYB binding site involved in light responsiveness
Nn6g33953.1	1960	2006	MBS
Nn6g33953.1	1134	1187	part of a light responsive module
Nn6g33953.1	127	177	part of a light responsive element
Nn6g33953.1	1390	1436	LREs
Nn6g33953.1	699	745	LREs
Nn6g33953.1	60	106	CBF
Nn6g33953.1	1390	1436	LREs
Nn6g33953.1	1390	1436	ABRE
Nn6g33953.1	1391	1436	ABRE
Nn6g33953.1	1714	1761	part of a light responsive element
Nn6g33953.1	1946	1993	part of a light responsive element
Nn6g33954.5	555	600	JARE
Nn6g33954.5	1003	1048	JARE
Nn6g33954.5	1282	1328	MBS
Nn6g33954.5	243	290	part of a light responsive element
Nn6g33954.5	864	914	LREs
Nn6g33954.5	1683	1733	part of a light response element
Nn6g33954.5	555	600	JARE
Nn6g33954.5	1003	1048	JARE
Nn6g33954.5	556	602	LREs
Nn6g33954.5	1406	1452	LREs
Nn6g33954.5	732	778	CBF
Nn6g33954.5	1512	1558	CBF
Nn6g33954.5	1036	1082	LREs
Nn6g33954.5	1406	1452	LREs
Nn6g33954.5	1706	1752	LREs
Nn6g33954.5	668	714	LREs
Nn6g33954.5	557	602	ABRE
Nn6g33954.5	1036	1081	ABRE
Nn6g33954.5	1406	1452	ABRE
Nn6g33954.5	1407	1452	ABRE
Nn6g33954.5	1706	1751	ABRE
Nn6g33954.5	1692	1739	part of a light responsive element
Nn6g35222.1	1014	1061	MYB binding site involved in light responsiveness
Nn6g35222.1	211	258	AuxRE
Nn6g35222.1	1446	1492	MBS
Nn6g35222.1	1785	1830	JARE
Nn6g35222.1	1748	1794	LREs
Nn6g35222.1	552	601	TCA
Nn6g35222.1	1785	1830	JARE
Nn6g35222.1	128	174	LREs
Nn6g35222.1	719	765	LREs
Nn6g35222.1	1029	1075	part of a light responsive element
Nn6g35222.1	1157	1204	part of a light responsive element
Nn7g35949.2	1693	1741	part of a module for light response
Nn7g35949.2	312	357	JARE
Nn7g35949.2	1162	1207	JARE
Nn7g35949.2	1481	1526	JARE
Nn7g35949.2	1579	1624	JARE
Nn7g35949.2	389	435	MBS
Nn7g35949.2	1356	1402	MBS
Nn7g35949.2	1437	1483	MBS
Nn7g35949.2	608	657	part of a light responsive element
Nn7g35949.2	1264	1313	cis-acting element involved in defense and stress responsiveness
Nn7g35949.2	1292	1341	cis-acting element involved in defense and stress responsiveness
Nn7g35949.2	60	109	LREs
Nn7g35949.2	184	230	LREs
Nn7g35949.2	608	657	part of a light responsive element
Nn7g35949.2	1776	1825	part of a light responsive element
Nn7g35949.2	566	612	LREs
Nn7g35949.2	312	357	JARE
Nn7g35949.2	1162	1207	JARE
Nn7g35949.2	1481	1526	JARE
Nn7g35949.2	1579	1624	JARE
Nn7g35949.2	1802	1849	cis-regulatory element involved in endosperm expression
Nn7g35949.2	41	87	part of a light responsive element
Nn7g35949.2	1947	1993	part of a light responsive element
Nn7g35949.2	566	611	ABRE
Nn7g35949.2	568	617	ABRE
Nn7g36999.1	714	763	WRE3 and WUN-motif
Nn7g36999.1	1485	1533	part of a module for light response
Nn7g36999.1	97	142	JARE
Nn7g36999.1	401	446	JARE
Nn7g36999.1	878	923	JARE
Nn7g36999.1	1382	1427	JARE
Nn7g36999.1	417	463	AuxRE
Nn7g36999.1	880	925	ABRE
Nn7g36999.1	1596	1642	ABRE
Nn7g36999.1	1597	1642	ABRE
Nn7g36999.1	97	142	JARE
Nn7g36999.1	401	446	JARE
Nn7g36999.1	878	923	JARE
Nn7g36999.1	1382	1427	JARE
Nn7g36999.1	1813	1862	part of a light responsive element
Nn7g36999.1	879	925	LREs
Nn7g36999.1	1596	1642	LREs
Nn7g36999.1	1210	1256	CBF
Nn7g36999.1	1596	1642	LREs
Nn7g36999.1	441	487	LREs
Nn7g36999.1	1396	1443	cis-regulatory element involved in endosperm expression
Nn7g36999.1	1676	1723	cis-regulatory element involved in endosperm expression
Nn7g36999.1	1233	1281	part of a light responsive element
Nn7g37028.1	1488	1534	part of a light responsive element
Nn7g37028.1	947	994	part of a light responsive element
Nn7g37028.1	1905	1952	MYB binding site involved in light responsiveness
Nn7g37028.1	1596	1642	enhancer-like element involved in anoxic specific inducibility
Nn8g39768.1	217	266	LREs
Nn8g39768.1	871	919	part of a light responsive element
Nn8g39768.1	572	619	cis-regulatory element involved in endosperm expression
Nn8g39768.1	957	1004	part of a light responsive element
Nn8g39768.1	381	427	part of a light responsive element
Nn8g39768.1	605	653	part of a light responsive element
Nn8g39768.1	798	844	AuxRE
Nn8g39768.1	1842	1888	MBS
Nn8g39768.1	1416	1463	MYB binding site involved in light responsiveness
Nn8g39768.1	1667	1714	AuxRE
Nn8g39768.1	1394	1443	part of a light responsive element
Nn8g39768.1	1914	1961	part of a light responsive element
Nn8g39768.1	783	832	cis-acting element involved in defense and stress responsiveness
